# Supplementary material for: New perspectives on picocyanobacteria and understudied cyanobacterial diversity in the Albemarle Pamlico sound system, North Carolina, USA
Source: Front Microbiol. 2025 May 9;16:1539050. doi: 10.3389/fmicb.2025.1539050 (PMC12099654; doi:10.3389/fmicb.2025.1539050)
Supplement: Supplementary file 1 [file Table_1.XLSX]

## Sheet: Table S1
Supplementary Table S1. Hydrological data from the Neuse River Estuary and Pamlico Sound.
Sample ID	Date	Season	Station	Region	Temperature	Salinity	DO	Turbidity	POC	DOC	DIC	NOx	PO4	SiO2
PS1	2018-10-04	Fall	PS1	PS	26.22	6.8	7.52	0.8	1056.55	906.555	8.323	20.4	40.7	47.1
PS4	2018-10-04	Fall	PS3	PS	26.63	11.74	8.13	1.5	1909.95	652.118	12.21	NA	9.1	45.7
PS7	2018-10-04	Fall	PS5	PS	26.73	14.52	8.3	1.8	1755.1	537.597	14.26	NA	3.87	48.3
PS10	2018-11-19	Fall	PS1	PS	14.23	11.17	9.97	1.3	1055.55	641.332	11.43	51.6	22.8	41.9
PS13	2018-11-19	Fall	PS3	PS	14.23	14.09	9.83	2	926.55	546.862	13.31	15.6	2.41	37.9
PS16	2018-11-19	Fall	PS5	PS	14.3	15.96	9.69	4.3	920	491.195	14.5	4.18	NA	35.3
PS19	2019-01-29	Winter	PS1	PS	7.58	7.53	11.94	2.6	1497.65	614.272	9.536	NA	2.67	45.4
PS22	2019-01-29	Winter	PS3	PS	7.6	10.16	11.53	3.2	1110.5	561.465	11.93	NA	6.51	42
PS25	2019-01-29	Winter	PS5	PS	7.34	11.56	11.42	3.6	1071.85	519.116	11.26	NA	2.53	43.2
PS28	2019-03-11	Spring	PS1	PS	11.54	5.79	11.11	1.2	1499	644.802	8.576	NA	NA	24.2
PS31	2019-03-11	Spring	PS3	PS	11.38	8.69	10.6	2.2	1509	653.256	10.67	NA	NA	29.3
PS34	2019-03-11	Spring	PS5	PS	11.57	9.86	10.55	2.8	1894	595.186	11.56	NA	NA	32.3
PS37	2019-06-10	Summer	PS1	PS	27.07	15	8.23	2.9	1434	493.67	15.26	NA	3.46	27.6
PS40	2019-06-10	Summer	PS3	PS	27.16	16.54	7.97	3	1734	445.25	15.7	NA	2.52	29.6
PS43	2019-06-10	Summer	PS5	PS	26.95	18.16	7.83	3.6	1584	405.08	16.55	0.481	4.72	28.6
PS46	2019-07-16	Summer	PS1	PS	30.44	19.5	7.87	0.6	1239	409.889	15.01	NA	28.1	42.8
PS49	2019-07-16	Summer	PS3	PS	30.4	20.66	7.7	0.5	1239	383.513	15.51	NA	5.96	32.3
PS52	2019-07-16	Summer	PS5	PS	30.25	21.44	7.34	0.4	1209	392.187	15.77	0.593	14.1	34
PS54	2019-08-19	Summer	PS1	PS	28.06	21.15	7.12	0.2	1209	433.57	17.86	NA	68.7	35.4
PS57	2019-08-19	Summer	PS3	PS	28.29	22.73	7.05	0.8	1199	384.057	18.33	NA	22.8	38.2
PS60	2019-08-19	Summer	PS5	PS	28.54	23.92	7.38	0	989	377.005	18.72	NA	10.3	35
N77	2017-08-02	Summer	NRE30	NRE	25.55	4.12	8.87	3.9	1483.65	679.68	11.73	50.2	43.7	118
N85	2017-08-02	Summer	NRE70	NRE	24.68	12.35	8.02	2.8	1033.95	584.54	15.41	0	121	77
N89	2017-08-02	Summer	NRE100	NRE	24.5	15.66	8.18	1.9	1244.9	532.48	16.91	0	123	74.7
N97	2017-08-02	Summer	NRE180	NRE	24.18	20.58	7.92	2.2	3690.4	0	17.57	0	43.1	54.7
N124	2017-09-05	Winter	NRE30	NRE	26.12	0.8	5.01	4.2	446.3	584.99	8.474	269	70.7	110
N130	2017-09-05	Winter	NRE70	NRE	27.03	5.94	8.03	2.5	1793.2	608.67	10.37	15.3	62.6	92.1
N139	2017-09-05	Winter	NRE180	NRE	26.36	18.3	8.13	1.3	1970.9	0	15.74	0	30.7	35.8
N250	2018-02-06	Winter	NRE30	NRE	9.72	0.09	10.77	19.6	1331.8	662.21	3.501	694	18.6	50.1
N256	2018-02-06	Winter	NRE70	NRE	9.31	2.74	14.95	14.6	5059.1	1087.65	6.206	497	16.5	74.6
N259	2018-02-06	Winter	NRE100	NRE	9.21	5.33	14.99	15.8	3299.15	952.35	7.479	141	2.61	60
N265	2018-02-06	Winter	NRE180	NRE	7.38	15.15	11.65	0.3	1213.35	552.87	15.73	0	4.94	9.59
N268	2018-03-06	Spring	NRE30	NRE	10.81	2.89	11.21	6.1	2346.75	635.48	8.877	503	14.5	76.2
N274	2018-03-06	Spring	NRE70	NRE	10.01	8.44	13.09	5.4	4167.05	625.35	11.3	17.9	4.44	35
N277	2018-03-06	Spring	NRE100	NRE	10.29	9.79	13.45	4.1	5084.15	999.11	11.73	0	4.31	30.4
N283	2018-03-06	Spring	NRE180	NRE	10.96	16	10.65	2.5	1297.25	531.81	16.37	0	4.02	9.4
N305	2018-04-11	Spring	NRE30	NRE	13.63	0.06	8.31	6	793.6	700.48	6.273	362	29.7	68.6
N311	2018-04-11	Spring	NRE70	NRE	13.73	2.91	11.06	5	3263.05	634.68	6.959	11.6	3.31	46.3
N314	2018-04-11	Spring	NRE100	NRE	13.63	6.71	10.56	3.8	4166	604.29	9.369	0	0	25.4
N409	2018-07-09	Summer	NRE30	NRE	27.4	2.38	6.51	1.7	851.65	779.06	9.96	78.6	120	94.4
N415	2018-07-09	Summer	NRE70	NRE	27.1	8.16	7.6	1.4	1353.6	716.63	12.81	0	66.9	87.7
N418	2018-07-09	Summer	NRE100	NRE	27.73	9.16	7.78	1.8	2139.55	598	12.27	0	28.8	79.9
N424	2018-07-09	Summer	NRE180	NRE	26.84	15.55	6.83	4.2	1547.7	532.87	15.59	0	14.5	78.5
BF1	2018-10-01	Fall	NRE30	NRE	25.49	0.05	0.88	1.7	1270.4	1529.49	6.47	16.5	114	96.8
BF2	2018-10-01	Fall	NRE70	NRE	25.77	0.08	3.25	0.5	554.55	1453.49	5.34	15.2	127	65.3
N544	2018-10-01	Fall	NRE100	NRE	25.95	0.38	5.64	0.3	544.85	1419.32	4.49	10.9	144	45.8
N551	2018-10-01	Fall	NRE180	NRE	25.85	6.35	7.15	1.1	802.95	864.86	7.76	36.5	64	55.4
N644	2019-02-05	Winter	NRE30	NRE	9.48	0.06	11.37	8.7	525.65	528.13	5.081	710	17.8	59.5
N650	2019-02-05	Winter	NRE70	NRE	10.06	0.06	11.52	9.9	754.25	571.67	4.325	735	16.9	57.2
N653	2019-02-05	Winter	NRE100	NRE	10.01	0.27	11.55	8.7	880.4	541.97	4.295	674	16.9	46.7
N658	2019-02-05	Winter	NRE180	NRE	9	5.57	13.19	7.4	6367.75	623.76	8.003	73.9	5.43	53.5
N663	2019-03-07	Spring	NRE30	NRE	10.05	0.05	10.78	10.7	694	563.28	2.217	624	16.3	64.3
N668	2019-03-07	Spring	NRE70	NRE	10.44	0.05	10.76	11.3	784	604.63	1.791	585	17	58.7
N671	2019-03-07	Spring	NRE100	NRE	11.33	0.23	11.9	7.3	1519	603.41	2.983	594	11.5	50.6
N676	2019-03-07	Spring	NRE180	NRE	10.74	5.82	11.45	1.9	1939	594.22	6.993	0	1.86	36.2
N715	2019-04-16	Spring	NRE30	NRE	21.36	0.05	7.11	8.2	699	801.06	4.986	403	37.7	52
N721	2019-04-16	Spring	NRE70	NRE	20.49	0.08	9.51	12.6	1779	646.98	5.66	396	26.4	44.7
N724	2019-04-16	Spring	NRE100	NRE	20.3	0.54	9.76	15.8	2714	580.63	5.749	76.4	10.3	13.6
N730	2019-04-16	Spring	NRE180	NRE	18.75	6.6	8.88	5.3	1849	602.25	9.345	0	4.01	13
N823	2019-07-24	Summer	NRE30	NRE	29.18	1.44	8.79	5.1	1524	531.02	6.017	138	66.9	107
N829	2019-07-24	Summer	NRE70	NRE	28.51	11.56	7.15	2.8	1954	527.15	14.89	0	148	69.8
N832	2019-07-24	Summer	NRE100	NRE	28.84	18.64	6.36	2.6	1989	402.46	18.65	0	152	63
N838	2019-07-24	Summer	NRE180	NRE	28.88	20.2	6.4	1.3	1279	607.57	18.44	0	61.8	54.1
N841	2019-08-12	Summer	NRE30	NRE	29.69	1.84	9.23	8.1	2219	570.47	6.997	306	84.4	111
N847	2019-08-12	Summer	NRE70	NRE	29.08	11.98	8.88	1.2	2224	504.05	14.17	0	147	82.7
N850	2019-08-12	Summer	NRE100	NRE	29.2	15.59	7.58	1.5	1819	478.31	16.42	0	123	61.4
N857	2019-08-12	Summer	NRE180	NRE	28.57	20.75	7.29	0.6	1249	420.81	18.37	0	61.5	37.4

## Sheet: Table S2
Supplementary Table S2. Hydrological data from stations within Albemarle Sound and its tributaries.
Sample ID	Date	Season	Station	Region	Salinity	DO	Temperature	Conductivity	pH	Phosphorous	Chla	Turbidity	NH4	Kjeldahl_N	Inorganic_N
AL19	2017-09-01	Summer	M698	AST	0.138356	4.36033	25.5366	288.174	6.27542	0.18	6.6	8.2	0.09	1.4	0
AL13	2017-09-01	Summer	M39C	AST	3.5767	9.53544	24.9877	6461.5	8.11133	0.03	33	6.1	0	0.82	0
AL10	2017-09-01	Summer	M61C	AST	1.72994	10.1716	25.8271	3264.41	8.63145	0.03	27	5.3	0	0.69	0
AL4	2017-09-01	Summer	D949	AST	0.0427382	7.69728	24.7967	91.69	7.35506	0.09	5.1	9.7	0.03	0.57	0.08
AL16	2017-09-01	Summer	M7175	AST	1.61178	8.67068	25.9502	3053.35	5.88725	0.02	25	5.3	0	0.86	0
AL22	2017-10-23	Fall	M698	AST	0.951886	0.743067	20.7954	1853.76	6.18145	0.08	6.5	3.1	0.21	0.94	0
AL25	2017-10-23	Fall	M39C	AST	5.85802	9.83783	21.3784	10248.4	8.09996	0.02	21	4.4	0	0.74	0
AL28	2017-10-23	Fall	M61C	AST	2.92275	10.0345	21.1847	5353.81	8.40096	0.03	20	3.9	0	0.62	0
AL37	2017-10-23	Fall	D949	AST	0.397215	8.52701	20.7922	802.447	7.40577	0.07	5.8	6	0.03	0.55	0.1
AL32	2017-10-23	Fall	M7175	AST	3.14685	9.18619	21.4531	5737.5	6.74122	0.03	16	4.9	0	0.71	0
AL63	2018-02-07	Winter	M698	AST	0.0960355	5.25662	7.2073	199.157	6.51703	0.11	5	15	0.12	1.3	1.1
AL70	2018-02-07	Winter	D949	AST	0.125685	10.8814	13.4841	263.377	7.36041	0.08	7.4	6.7	0.02	0.6	0.16
AL55	2018-02-07	Winter	M7175	AST	3.82233	11.8823	7.27039	7045.37	5.92113	0.03	11	14	0	0.73	0.4
AL112	2018-08-06	Summer	M698	AST	0.138356	4.36033	23.166	1070.97	6.22843	0.18	3.6	12	0.08	1.3	0.37
AL103	2018-08-06	Summer	M39C	AST	2.93173	9.83966	30.1191	5365.07	8.77238	0.02	29	4.6	0.02	0.73	0
AL107	2018-08-06	Summer	M61C	AST	1.95068	9.8804	30.445	3652.68	8.79521	0.02	22	3.9	0	0.66	0
AL116	2018-08-06	Summer	D949	AST	0.063099	6.26431	28.9355	133.901	6.73205	0.09	24	8.6	0	0.8	0.08
AL109	2018-08-06	Summer	M7175	AST	3.7375	8.89766	30.4916	6734.03	8.24016	0.02	23	4.4	0	0.78	0

## Sheet: Table S3
Supplementary Table S3. ASVs (n=454) and reference sequences (n=111) used for construction of the Synechococcales phylogenetic tree in the main text (Fig. X).
ASV/reference	Clade	Bootstrap	Observation
AP017922.1 Staphylococcus aureus JP080			Outgroup
ASV1747	I	78
ASV1349	I	78
ASV1936	I	78
ASV1935	I	78
ASV1513	I	78
ASV2363	I	78
ASV2032	I	78
ASV593	I	78
NZ CP040360.1 Syn PCC11901	I	78
ASV1512	I	78
AF448075.1 Syn HOG	I	78
ASV220	I	78
ASV766	I	78
KX579040.1 Syn moorigangaii CMS01	I	78
ASV1724	CM	95
ASV2096	CM	95
ASV2131	CM	95
ASV2241	CM	95
ASV1261	CM	95
ASV1798	CM	95
ASV206	CM	95
FM177503.1 Synechocystis aquatilis 1LT32S04	CM	95
ASV978	CM	95
ASV1019	CM	95
ASV1258	CM	95
ASV259	CM	95
OM732253.1 Merismopedia punctata BACA0609	CM	95
AJ781044.1 Merismopedia glauca 0BB39S01	CM	95
ASV381	CM	95
ASV177	CM	95
KJ746507.1 Coelomoron pusillum AICB1012	CM	95
AJ781043.1 Woronichinia naegeliana	CM	95
ASV1118	CM	95
ASV688	CM	95
ASV1014	CM	95
ASV1967	CM	95
ASV2178	CM	95
AJ781042.1 Snowella rosea 1LM40S01	CM	95
ASV197	CM	95
ASV1611	CM	95
ASV74	CM	95
ASV639	CM	95
ASV493	CM	95
MN796298.1 Snowella sp. CHAB6606 clone 06	CM	95
ASV1833	CM	95
ASV271	CM	95
ASV454	CM	95
ASV1926	CM	95
ASV2008	CM	95
ASV1605	CM	95
ASV2200	CM	95
ASV2410	CM	95
HM217076 Synechocystis LEGE06079	CM	95
CP073017 Synechocystis PCC6803	CM	95
CP101709 Synechocystis B12	CM	95
MT384349 Synechocystis WHSYN	CM	95
CP063659 Synechocystis PCC7339	CM	95
KX608887 Synechocystis 12A210hp	CM	95
KU951812 Synechocystis salina LEGE00031	CM	95
KU951820 Synechocystis LEGE06005	CM	95
ASV1384	CM	95
ASV1633	CM	95
ASV2119	CM	95
ASV2398	CM	95
MT384347.1 Synechocystis sp. CGF-1	CM	95
ASV2011	CM	95
ASV167	CM	95
ASV1618	CM	95
ASV2205	CM	95
ASV2375	CM	95
ASV1247	CM	95
ASV228	CM	95
ASV161	CM	95
ASV1859	CM	95
ASV50	CM	95
ASV90	CM	95
ASV1500	CM	95
ASV146	CM	95
ASV1440	CM	95
KY379855.1 Merismopedia sp. CZS 2 3	CM	95
ASV1635	CM	95
ASV234	CM	95
ASV386	CM	95
MN953778.1 Synechocystis sp. SDEC-24	CM	95
ASV1732	CM	95
ASV1728	CM	95
ASV1604	CM	95
ASV1600	CM	95
ASV1299	CM	95
ASV1104	CM	95
ASV11	CM	95
ASV380	CM	95
ASV1765	Picocyano1	97
ASV2351	Picocyano1	97
ASV1583	Picocyano1	97
ASV154	Picocyano1	97
EU091545.1 Uncultured Syn cloneIWENVC10	Picocyano1	97
ASV300	Picocyano1	97
ASV1654	Picocyano1	97
ASV1713	Picocyano1	97
ASV1933	Picocyano1	97
ASV1485	Picocyano1	97
ASV126	Picocyano1	97
ASV1097	Picocyano1	97
ASV1569	Picocyano2	64
ASV2035	Picocyano2	64
ASV2412	No affiliation		Not included in the calculation
ASV1131	Picocyano3	42
ASV1075	Picocyano3	42
ASV1255	Picocyano3	42
ASV1486	Picocyano3	42
ASV935	Picocyano3	42
ASV2247	Picocyano3	42
ASV1745	Picocyano3	42
ASV1927	Picocyano3	42
ASV1511	Picocyano3	42
ASV2392	Picocyano3	42
ASV1942	Picocyano3	42
ASV1678	Picocyano3	42
ASV1743	Picocyano3	42
ASV1841	Picocyano3	42
ASV2263	Picocyano3	42
ASV2395	Picocyano3	42
ASV1764	No affiliation		Not included in the calculation
ASV2014	Picocyano4	53
ASV2319	Picocyano4	53
ASV2341	Picocyano4	53
ASV2135	Picocyano4	53
ASV2124	Picocyano4	53
ASV2190	Picocyano4	53
ASV329	No affiliation		Not included in the calculation
ASV2416	Picocyano5	63
ASV49	Picocyano5	63
ASV1886	Picocyano5	63
ASV46	CB4	55
ASV165	CB4	55
ASV1887	CB4	55
ASV344	CB4	55
ASV1386	CB4	55
ASV2225	CB4	55
ASV138	CB4	55
NZ CP039373.1 Syn CB0101	CB4	55
KC513894.1 Cyanobacterium CBS1101	CB4	55
EF471585.1 Uncultured Syn cloneCB22C09	CB4	55
ASV908	CB4	55
ASV431	CB4	55
ASV215	CB4	55
ASV18	CB4	55
ASV1	CB4	55
ASV86	CB4	55
ASV157	CB4	55
ASV307	Group K	58
ASV428	Group K	58
OP441781.1 Syn KAC114	Group K	58
NZ CP075523.1 Syn LA31	Group K	58
KU867934.1 Syn MV0409	Group K	58
ASV767	Group K	58
ASV10	Group K	58
ASV108	Group K	58
ASV2380	Group K	58
LT578417.1 Cya NIES-981	Group K	58
ASV490	Group K	58
ASV2434	Group K	58
AF448061.1 Syn NIES-971	Group K	58
LC716291.1 Syn NIES-987	Group K	58
ASV2153	Group K	58
ASV2186	Group K	58
ASV1322	Group K	58
ASV1103	Group K	58
ASV1102	Group K	58
ASV991	Group K	58
ASV417	Group K	58
ASV3	Group K	58
ASV242	Group K	58
ASV888	Group K	58
NZ CP060395.1 Syn CBW1108	Group K	58
KU867941.1 Syn MV1218D	Group K	58
KT354191.1 Synechocystis limnetica CCAP1480/5 cloneb	Group K	58
ASV2381	Group K	58
ASV2179	Group K	58
ASV1831	Group K	58
ASV1420	Group K	58
ASV1223	Group K	58
ASV623	Group K	58
ASV8	Group K	58
ASV475	Group K	58
MZ648809.1 Syn WAJ10	Picocyano6	83
ASV188	Picocyano6	83
ASV671	Picocyano6	83
ASV679	Picocyano6	83
ASV851	Picocyano6	83
ASV83	Picocyano6	83
ASV636	Group E: Lake Biwa	83
ASV1988	Group E: Lake Biwa	81
ASV116	Group E: Lake Biwa	81
ASV751	Group E: Lake Biwa	81
ASV119	Group E: Lake Biwa	81
ASV1530	Group E: Lake Biwa	81
LC716282.1 Syn NIES-954	Group E: Lake Biwa	81
ASV104	Group E: Lake Biwa	81
LC716264.1-Syn NIES-937	Group E: Lake Biwa	81
ASV43	Picocyano7	52
ASV1156	Picocyano7	52
ASV424	Picocyano7	52
LC716279.1 Syn NIES-949	Picocyano7	52
ASV1230	Picocyano7	52
ASV1306	Picocyano7	52
ASV143	Picocyano7	52
ASV1229	Picocyano7	52
ASV141	Picocyano7	52
ASV1351	Picocyano7	52
MT376740.1 Syn SR-R4S6	Picocyano7	52
ASV2034	Picocyano7	52
ASV1098	Picocyano7	52
ASV633	Picocyano7	52
ASV15	Picocyano7	52
ASV2041	Picocyano7	52
ASV2262	Group B: Subalpine I	56
ASV125	Group B: Subalpine I	56
ASV390	Group B: Subalpine I	56
ASV180	Group B: Subalpine I	56
ASV511	Group B: Subalpine I	56
ASV270	Group B: Subalpine I	56
ASV273	Group B: Subalpine I	56
LC716273.1 Syn NIES-960	Group B: Subalpine I	56
ASV186	Group B: Subalpine I	56
KM218863.1 Cya UMPCCC 1208	Group B: Subalpine I	56
MT772228.1 Syn 16SE6	Group B: Subalpine I	56
ASV117	Group B: Subalpine I	56
ASV1829	Group B: Subalpine I	56
AY151248.1 Syn MW10#11	Group B: Subalpine I	56
OP441782.1 Syn KAC115	Group B: Subalpine I	56
LC716284.1 Syn NIES-956	Group B: Subalpine I	56
LC716276.1 Syn NIES-964	Group B: Subalpine I	56
AY151250.1 Syn MW73B4	Group B: Subalpine I	56
AY151246.1 Syn MW77D1	Group B: Subalpine I	56
AY151245.1 Syn MW76B2	Group B: Subalpine I	56
AY151240.1 Syn MW72C6	Group B: Subalpine I	56
ASV480	Group B: Subalpine I	56
ASV985	Group B: Subalpine I	56
ASV503	Group E	70
ASV340	Group E	70
ASV541	Group E	70
ASV145	Group E	70
LC716283.1 Syn NIES-955	Group E	70
LC716281.1 Syn NIES-952	Group E	70
LC716274.1 Syn NIES-962	Group E	70
ASV690	Group E	70
LC716270.1 Syn NIES-943	Group E	70
AM710381.1 Cyan JJR2A5	Picocyano8	52
ASV317	Picocyano8	52
ASV886	Picocyano8	52
ASV346	Picocyano8	52
MT376736.1 Syn SR-C6	Picocyano8	52
ASV556	Picocyano8	52
ASV25	Picocyano8	52
ASV39	Picocyano8	52
ASV781	Picocyano9	49
ASV1028	Picocyano9	49
ASV282	Picocyano9	49
ASV367	Picocyano9	49
ASV879	Picocyano9	49
ASV917	Picocyano9	49
AM710351.1 Cya JJNV	Picocyano9	49
ASV202	Picocyano9	49
ASV517	Picocyano9	49
ASV347	Picocyano9	49
ASV29	Picocyano9	49
ASV928	Picocyano9	49
ASV171	Picocyano9	49
ASV447	Picocyano9	49
ASV350	Picocyano9	49
ASV372	Picocyano9	49
ASV103	Picocyano9	49
ASV644	Picocyano9	49
ASV115	Picocyano9	49
ASV1705	Picocyano9	49
ASV470	Picocyano10	62
ASV251	Picocyano10	62
ASV728	Picocyano10	62
ASV645	Picocyano10	62
ASV1755	Picocyano10	62
ASV496	Picocyano10	62
EF088332.1 Merismopedia sp. CENA106	Picocyano10	62
ASV997	Picocyano10	62
ASV198	Picocyano10	62
ASV1989	Picocyano10	62
ASV845	Picocyano10	62
ASV1114	Picocyano10	62
ASV536	Picocyano10	62
ASV253	Picocyano10	62
ASV1127	Picocyano10	62
ASV562	Picocyano10	62
ASV1069	Picocyano10	62
ASV641	Picocyano10	62
MT376737.1 Syn SR-C21	Picocyano10	62
CP060397.1 Syn CBW1004	Picocyano10	62
ASV309	Picocyano10	62
ASV127	Picocyano10	62
ASV229	Picocyano10	62
ASV1192	Picocyano11	53
ASV1958	Picocyano11	53
ASV1963	Picocyano11	53
ASV1951	Picocyano11	53
ASV1969	Picocyano11	53
ASV1957	Picocyano11	53
ASV1596	Picocyano11	53
ASV1940	Picocyano11	53
ASV2304	Picocyano11	53
ASV1982	Picocyano11	53
ASV2188	Picocyano11	53
ASV2222	Picocyano11	53
ASV2364	Picocyano11	53
ASV2211	Picocyano11	53
ASV2355	Picocyano11	53
ASV2187	Picocyano11	53
ASV951	Picocyano11	53
ASV2121	Picocyano11	53
ASV2239	Picocyano11	53
ASV1497	Picocyano11	53
ASV2152	Picocyano11	53
ASV1835	Picocyano11	53
ASV2164	Picocyano11	53
ASV2297	Picocyano11	53
ASV1730	Picocyano11	53
ASV1158	Picocyano11	53
ASV1254	Picocyano11	53
ASV1857	Picocyano11	53
ASV1423	Picocyano11	53
ASV2301	Picocyano11	53
ASV2182	Picocyano11	53
ASV1509	Picocyano11	53
ASV2386	Picocyano11	53
ASV1492	Picocyano11	53
ASV1711	Picocyano11	53
ASV2042	Picocyano11	53
ASV2407	Picocyano11	53
ASV1855	Picocyano11	53
ASV1704	Picocyano11	53
ASV1767	Picocyano11	53
ASV2232	Picocyano11	53
ASV1077	Picocyano11	53
ASV1155	Picocyano11	53
ASV1718	Picocyano11	53
ASV1206	Picocyano11	53
ASV1904	Picocyano11	53
ASV2264	Picocyano11	53
ASV1286	Picocyano11	53
ASV1647	Picocyano11	53
ASV1574	Picocyano11	53
ASV1954	Picocyano11	53
ASV2223	Picocyano11	53
ASV1717	Picocyano11	53
ASV2343	Picocyano11	53
ASV1067	Picocyano11	53
ASV1956	Picocyano11	53
ASV1768	Picocyano11	53
ASV1885	Picocyano11	53
ASV2400	Picocyano11	53
ASV200	Picocyano12	46
ASV512	Picocyano12	46
ASV742	Picocyano12	46
ASV301	Picocyano12	46
ASV625	Picocyano12	46
ASV1772	Picocyano12	46
ASV1130	Picocyano12	46
ASV774	Picocyano12	46
ASV9	Picocyano12	46
ASV520	Picocyano12	46
ASV1021	Picocyano12	46
ASV304	Picocyano12	46
ASV449	Picocyano12	46
ASV151	Picocyano12	46
ASV223	Picocyano12	46
ASV170	Picocyano12	46
ASV330	Picocyano12	46
ASV209	Picocyano12	46
ASV130	Picocyano12	46
ASV388	Picocyano12	46
ASV1701	Picocyano12	46
ASV68	Picocyano12	46
ASV1249	Picocyano12	46
ASV281	Picocyano13	44
ASV334	Picocyano13	44
ASV1338	Picocyano14	60
ASV1394	Picocyano14	60
ASV1248	Picocyano14	60
ASV1962	Picocyano14	60
ASV1476	Picocyano14	60
ASV1547	Picocyano14	60
OK586772.1 Cya ULC428	Picocyano15	52
MH918157.1 Synechococcales cyanobacterium GJ 2B I3	Picocyano15	52
ASV164	Picocyano15	52
ASV144	Picocyano15	52
ASV23	Picocyano15	52
ASV361	Picocyano15	52
ASV484	Picocyano15	52
ASV624	Picocyano16	30
ASV267	Picocyano16	30
ASV532	Picocyano16	30
ASV1128	Picocyano16	30
AM710364.1 Cya JJ22K	Picocyano16	30
ASV214	Picocyano16	30
ASV716	Picocyano16	30
ASV169	Picocyano16	30
ASV515	Picocyano16	30
ASV230	Group A	44
ASV52	Group A	44
ASV319	Group A	44
ASV2369	Group A	44
NR 102447.1 Cya PCC6307	Group A	44
MT376735.1 Syn SR-C1	Group A	44
ASV810	Group A	44
ASV135	Group A	44
ASV81	Group A	44
AF317072.1 Syn BO8806	Group A	44
AF216945.1 Syn PCC7009	Group A	44
AF317071.1 Syn BO8801	Group A	44
ASV384	Picocyano17	26
ASV877	Picocyano17	26
ASV1101	Group C	51
ASV1398	Group C	51
ASV217	Group C	51
ASV34	Group C	51
ASV1157	Group C	51
ASV57	Group C	51
ASV1924	Group C	51
ASV543	Group C	51
ASV13	Group C	51
ASV665	Group C	51
ASV931	Group C	51
AM710383.1 Cya JJ27STR	Group C	51
ASV65	Group C	51
ASV37	Group C	51
KY379868.1 Cya CZS 34G	Group C	51
ASV51	Group C	51
ASV844	Group C	51
ASV27	Group C	51
ASV418	Group C	51
ASV292	Group C	51
ASV241	Group C	51
FJ763778.1 Syn BE0807L	Group C	51
FJ763772.1 Syn BE0807G	Group C	51
ASV113	Group C	51
CP073761.1 MAG Cya M30B3	Group C	51
ASV474	Picocyano18	44
ASV489	Picocyano18	44
ASV2414	Picocyano18	44
ASV2417	Picocyano19	33
ASV407	Picocyano19	33
AF317073.1 Syn BO8805	Group I: Subalpine II	48
AF330251.1 Syn BO0014	Group I: Subalpine II	48
ASV495	Group I: Subalpine II	48
NZ CP064908.1 Syn CBW1107	Group I: Subalpine II	48
KY379890.1 Cya CZS 48M	Group I: Subalpine II	48
ASV67	Group I: Subalpine II	48
AY172832.1 Syn WH5701	Group I: Subalpine II	48
ASV283	Bornholm Sea	70
KC695859.1 Cya CENA166	Bornholm Sea	70
ASV2330	Bornholm Sea	70
ASV1335	Bornholm Sea	70
ASV429	Bornholm Sea	70
AB058269.1 Syn MBIC10605	Bornholm Sea	70
ASV7	Bornholm Sea	70
OP441769.1 Syn KAC102	Bornholm Sea	70
OP441768.1 Syn KAC101	Bornholm Sea	70
NZ CP060396.1 Syn CBW1006	Bornholm Sea	70
KY379877.1 Cya CZS 40F	Bornholm Sea	70
KY379876.1 Cya CZS 40E	Bornholm Sea	70
KY379866.1 Cya CZS 27J	Bornholm Sea	70
KY379859.1 Cya CZS 13D	Bornholm Sea	70
KY379856.1 Cya CZS 3 1	Bornholm Sea	70
CP060398.1 Syn CBW1002	Bornholm Sea	70
ASV1421	Bornholm Sea	70
ASV24	Bornholm Sea	70
ASV1282	Bornholm Sea	70
ASV73	Picocyano20	65
ASV55	Picocyano20	65
ASV695	Picocyano20	65
ASV602	Picocyano21	71
AY224199.1 Syn MH301	Picocyano21	71
ASV2331	Picocyano21	71
ASV406	Picocyano21	71
ASV574	Picocyano21	71
ASV758	Picocyano22	47
ASV79	Picocyano22	47
ASV471	Picocyano22	47
ASV1033	Picocyano22	47
ASV332	Picocyano22	47
ASV423	Picocyano22	47
ASV363	Picocyano23	71
ASV2016	Picocyano23	71
ASV56	Picocyano23	71
ASV256	Picocyano23	71
ASV518	Picocyano23	71
ASV2020	Picocyano23	71
ASV323	Picocyano23	71
ASV481	Picocyano23	71
ASV1187	Picocyano23	71
ASV14	Picocyano23	71
ASV809	Picocyano23	71
ASV614	Picocyano23	71
ASV827	Picocyano23	71
AM710378.1 Cya JJ9-A3	Picocyano23	71
ASV587	Picocyano23	71
ASV594	Picocyano23	71
ASV775	Picocyano23	71
ASV711	Picocyano24	94
ASV920	Picocyano24	94
ASV1650	Picocyano24	94
ASV100	5.3I	61
MT994355.1 Syn MV1715	5.3I	61
ASV178	Group J	72
ASV592	Group J	72
ASV106	Group J	72
KU321247.1 Syn NGPC10GR	Group J	72
ASV1766	Group J	72
ASV1733	Group J	72
ASV1938	Group J	72
ASV20	Group J	72
ASV294	Group J	72
ASV2226	Group J	72
ASV2362	Group J	72
MT994356.1 Syn MV0414	Group J	72
MT994351.1 Syn MV0605E	Group J	72
LC716296.1 Syn NIES-4371	Group J	72
LC716294.1 Syn NIES-975	Group J	72
LC716290.1 Syn NIES-986	Group J	72
ASV1182	Group J	72
ASV926	Group J	72
ASV741	Group J	72
ASV707	Group J	72
ASV2	Group J	72
ASV196	Group J	72
ASV75	Picocyano25	98
ASV2439	Picocyano25	98
ASV1432	Picocyano26	100
LC716277.1 Syn NIES-965	Picocyano26	100
LC716278.1 Syn NIES-947	Group I	100	Not included in the calculation
AY151247.1 Syn MW99B6	Group I	100	Not included in the calculation
AY151251.1 Syn MW97C4	Group I	100	Not included in the calculation
ASV38	IX	93
ASV2391	IX	93
ASV391	IX	93
AY172831.1 Syn RS9921	IX	93
FJ497742.1 Syn KORDI-71	IX	93
ASV668	WPC1	96
FJ497747.1 Syn KORDI-49	WPC1	96
ASV129	HK1	82
NZ CP059059 Syn HK01-R	HK1	82
NZ CP035914.1 Syn WH8101	VIII	88
ASV16	VIII	88
ASV572	VIII	88
AF448060.1 Syn 1002	VI	62
ASV213	VI	62
ASV183	VII	52
NZ CP047957.1 Syn A18-25c	VII	52
ASV872	III	79
ASV1826	III	79
ASV2122	III	79
KU867931.1 Syn MV1605B	III	79
ASV704	III	79
ASV12	III	79
ASV579	III	79

## Sheet: Table S4
Supplementary Table S4. ASVs (n=181) and reference sequences (n=123) used for construction of the non-Synechococcales phylogenetic tree in Supplemental Information (Fig. S2).
ASV/reference	Clade	Bootstrap	Observation
AP017922.1 Staphylococcus aureus JP080			Outgroup
ASV577
ASV1277
ASV990
LC506588.1 Pseudanabaena sp. AIFI-22
MN128964.1 Pseudanabaena mucicola NRERC-307
LC314138.1 Pseudanabaena sp. Ak1317
ASV1293
ASV278
ASV1082
LC573972.1 Pseudanabaena sp. NIES-4403
ASV1119
MF629808.1 Pseudanabaena cf. galeata LEGE 15491
LC314130.1 Pseudanabaena foetida var.foetida PTG
ASV1582
ASV825
ASV969
LC506582.1 Pseudanabaena sp. AIFI-4
ASV502
MT366598.1 Pseudanabaena limnetica GJ2 D8
ASV1643
KT983939.1 Uncultured cyanobacterium band20A1b
ASV389
KM019980.1 Prochlorothrix hollandica PCC9006 = CALU1027
ASV240
KM218872.1 Leptolyngbya sp. UMPCCC 1102
ASV588
HM217066.1 Leptolyngbya sp. LEGE 07312
ASV1656
ASV63
ASV682
MN733323.1 Leptolyngbya sp. UTMC6011
GQ859653.1 Leptolyngbya foveolarum PMC302.07
KU951779.1 Nodosilinea sp. LEGE11468
MW024865.1 Cyanobacteria sp. ALCB 132774
KU951766.1 Nodosilinea sp. LEGE06119
KU951758.1 Nodosilinea sp. LEGE06001
ASV78
ASV2399
ASV2402
ASV2401
AY768407.1 Plectonema terebrans CCAP1463/4
ASV2405
JQ819251.1 Romeria sp. KLL-H-201
KX504428.1 Uncultured bacterium cloneF2020
ASV31
ASV1786
ASV1974
ASV1955
GU074273.1 Uncultured Plectonema sp. clone2K89
ASV66
ASV856
ASV1450
KX504433.1 Uncultured bacterium cloneF2026
ASV2033
ASV1598
ASV2038
KX504472.1 Uncultured bacterium cloneF2070
ASV22
ASV670
ASV1080
ASV1110
ASV1391
ASV2403
ASV1787
KU958134 Phormidium tenue BDU92362
KX452367 Leptolyngbya tenuis BDU46241
PP601361 Phormidium tenue JS241FWAG13511
OP902252 Leptolyngbya tenuis MACC28
ASV2212
ASV1779
ASV2039
KC815480.1 Uncultured Prochlorothrix sp. LVo-WH124
ASV1039
ASV1360
ASV1066
ASV1462
ASV59
EF395760.1 Uncultured bacterium clone CBM02G07
ASV36
ASV927
ASV1112
ASV2344
ASV1631
ASV1681
ASV714
KX348288.1 Uncultured cyanobacterium cloneBaL30-02/2015
ASV660
ASV123
MN855348.1 Euryhalinema mangrovii CF1
ASV1638
MN823173 Limnothrix sp PMC1064.18
MT135017.1 Limnothrix sp. GIHE-M2
MN630310.1 Limnothrix sp. DDVGII
ASV529
ASV1722
ASV1515
ASV1661
ASV1256
ASV296
MF629801.1 Alkalinema cf. pantanalense LEGE 15484
KX962077.1 Alkalinema pantanalense CW4
KY873321.1 Alkalinema sp. CMAA1562
ASV1978
KY873313.1 Alkalinema sp. CMAA1554
ASV1785
ASV1980
ASV618
MH341432.1 Aphanothece sp. 4SS
ASV1505
ASV2359
JF929505.1 Uncultured cyanobacterium cloneBNSA05
JF929267.1 Uncultured cyanobacterium cloneCNSC11
FR828388.1 Uncultured cyanobacterium cloneOTU10 LVS99c1
ASV2204
MN795497.1 Uncultured cyanobacterium clone5
JF966676.1 Cyanobacterium EH-1
ASV2366
ASV2394
ASV2335
ASV1984
OM732247.1 Oculatellaceae cyanobacterium BACA0569
ASV1113
ASV365
ASV952
KM019916.1 Plectonema sp. SAG 38.90
ASV2094
OR129830 Leptolyngbyaceae cyanobacterium N1-SA1
ASV1864
KU951673 Romeriopsis marina LEGE06013
MF507769.1 Uncultured cyanobacterium cloneWW CYA OTU0758
ASV1677
ASV1637
ASV1854
NR 176486.1 Limnococcus limneticus Svet06
KP676759.1 Uncultured Limnococcus sp. cloneAlla11otu7-1
ASV1784
FJ204866.1 Uncultured cyanobacterium cloneND2 CYA 4 34
ASV279
ASV1525
ASV1390
ASV1676
KM020002 Dactylococcopsis smithii SAG47.91
ASV1459
KM491928.1 Ammassolinea attenuata UPOC64/2013 clonep6
ASV2102
ASV519
ASV1975
ASV995
FJ967893.1 Uncultured cyanobacterium cloneBAC T F01
FJ967969.1 Uncultured cyanobacterium cloneBAC3 E04
ASV2340
KC621874.1 Cyanobacterium sp. THH
ASV1875
AP014815.1 Geminocystis sp. NIES-3708
ASV535
MW405088.1 Chroococcales cyanobacterium PMC1213.20
ASV2325
MN823171 Spirulina PMC1052.18
DQ058868.1 Uncultured Gloeothece sp. clonePc07
ASV1273
ASV2120
ASV764
ASV721
ASV1877
MW274224.1 Uncultured cyanobacterium clone70
NR 177763 Annamia dubia
ASV1083
NR 186889 Annamia toxica HOs24
ASV1610
ASV1589
FR798929.1 Pleurocapsa concharum VP3-02b
MK177872.1 Microcystis sp. AWQC-MIC341
MK177856.1 Microcystis flos-aquae AWQC-MIC056
MH892898.1 Microcystis aeruginosa PMC810.12
NZ AP019314.1 Microcystis viridis NIES-102
NZ CP046973.1 Microcystis aeruginosa FD4
ASV1194
ASV212
ASV746
MK177876.1 Microcystis sp. FSS3-138/1A
CP020771.1 Microcystis aeruginosa PCC 7806SL
ASV1100
ASV254
AB666079.1 Microcystis wesenbergii VN451
ASV1305
ASV459
ASV1624
EF450976.1 Uncultured cyanobacterium clonesg16s4
ASV1355
KX001795.1 Potamolinea sp. 36PC
ASV1536
MT984287.1 Planktothricoides raciborskii PMC 877.14
AB526219.1 Planktothricoides raciborskii koyamaA
CP159837 Planktothricoides raciborskii GIHE-MW2
ASV312
ASV2100
ASV368
ASV1581
ASV730
KT315929.1 Geitlerinema splendidum CCALA1004
JQ712602.1 Geitlerinema splendidum P014
ASV1652
JN854142.1 Lyngbya martensiana H3b/7
ASV1070
MW742714.1 Kamptonema animale N3-B3
ASV1817
ASV1813
ASV824
ASV737
MG255289.1 Oscillatoria princeps NIVA-CYA 150 clonecl9
AB741575.1 Oscillatoria kawamurae Inba3
ASV788
ASV692
ASV797
MN911419.1 Aerosakkonema funiforme ACKU622
ASV434
MH206167.1 Cephalothrix komarekiana ACKU Y C58
ASV868
ASV1163
ASV747
ASV640
MN243145.1 Aliterella chasmolithica PJ S15
ASV599
OK422507.1 Microcoleusiopsis ganfuensis CHAB4138
ASV833
MW405023.1 Microcoleus anatoxicus PMC 1152.19
ASV211
NR 112126.1 Planktothrix agardhii NIES-204
ASV96
MG762092.1 Planktothrix sp. Plank-SS-01
ASV1818
NR 177723.1 Planktothrix serta
ASV238
FJ184388.1 Planktothrix pseudagardhii HAB526
KY873323.1 Planktothrix mougeotii CMAA1564
ASV776
ASV478
ASV451
ON775547.1 Planktothrix spiroides SJH-1
ASV266
HQ912983.1 Planktothrix spiroides nh4
ASV1436
ASV1311
AY218827.2 Amazonocrinis nigriterrae CENA18
ASV994
LN997860.1 Chrysosporum bergii KSU-AQIQ-11
ASV467
AF516748.1 Umezakia natans TAC101
ASV432
LC332545.1 Anabaenopsis sp. NIES-1725
ASV2406
KP762338.1 Uncultured cyanobacterium clone8
ASV107
MH160829.1 Anabaenopsis elenkinii CCIBt3461
ASV794
KX424437.1 Anabaena sp. Kut9
ASV1970
ASV1976
GQ859598.1 Cylindrospermopsis raciborskii PMC117.02
ASV77
KX171405.1 Raphidiopsis mediterranea FCCLP2014
ASV1514
ASV1415
MG595787.1 Sphaerospermopsis aphanizomenoides MBG-AL113
ASV1592
ASV523
MT294032.1 Cuspidothrix issatschenkoi NRERC-654
MT294033.1 Cuspidothrix issatschenkoi NRERC-660
ASV1522
ASV855
MG921181.1 Amphiheterocytum lacustre CCIBt 3622
ASV554
ASV248
ASV1325
HQ730086.1 Sphaerospermopsis torques-reginae ITEP-024
ASV568
MT294026.1 Sphaerospermopsis aphanizomenoides NRERC-606
ASV2415
ASV2138
ASV961
MK953006.1 Dolichospermum uruguayense str.7
EU078518.1 Anabaena circinalis LMECYA 17
JX910223.1 Dolichospermum flos-aquae CHAB 1665
AY701560.1 Dolichospermum ellipsoides Ana HB
ASV903
ASV351
KJ482668.1 Dolichospermum mendotae CHAB 4412
MT443970.1 Aphanizomenon gracile FBCC-A274
ASV596
ASV2309
ASV972
EU078522.1 Dolichospermum planctonicum LMECYA 177
ASV287
ASV373
ASV442
ASV2111
ASV466
ASV286
MN104685.1 Aphanizomenon flos-aquae NRERC-020
ASV76
FJ830570.1 Dolichospermum circinalis CENA190
ASV411
MT535758.1 Dolichospermum brachiatum WB20619

## Sheet: Table S5
Supplementary Table S5. Mean relative abundance and prevalence of shared core cyanobacterial members across all samples.
ASV	Taxonomy	Prevalence (%)	Abundance (%)
ASV1	Synechococcus sp. CB0101	83.5	12.49
ASV8	Synechocystis limnetica sp. CCAP 1480/5	75.3	4.75
ASV3	Synechocystis limnetica sp. CCAP 1480/5	74.1	5.24
ASV13	Cyanobium sp. JJ27STR	56.5	1.89
ASV23	Synechococcales cyanobacterium GJ_2B_I3	54.1	1.14
ASV67	Cyanobium sp. CZS_48M	52.9	0.42
ASV31	Romeria sp. KLL-H-201	52.9	0.42
ASV27	Synechococcus sp. BS2	51.8	0.8
ASV7	Cyanobium sp. CENA166	49.4	4.4
ASV9	Synechococcus sp. SR-C1	48.2	2.04
ASV11	Synechocystis sp. SDEC-24	48.2	1.26
ASV63	Leptolyngbya foveolarum PMC302.07	47.1	0.47
ASV20	Synechococcus sp. MV0605E	42.4	1.08
ASV16	Synechococcus sp. WH8101	41.2	1
ASV25	Synechococcus sp. SR-C6	40	0.66
ASV22	uncultured Plectonema sp.	40	1.15
ASV59	Cyanobium sp. JJ27STR	40	0.46
ASV18	Synechococcus sp. CB0101	37.6	0.82
ASV65	Cyanobacterium EH-1	36.5	0.38
ASV50	Synechocystis sp. CGF-1	36.5	0.43
ASV81	Synechococcus sp. SR-C1	32.9	0.34
ASV15	Synechococcus sp. SR-R4S6	31.8	1.99
ASV49	uncultured Synechococcus sp.	30.6	0.36
ASV39	Synechococcus sp. SR-C6	29.4	0.54
ASV14	Cyanobium sp. JJ9-A3	29.4	2.72
ASV113	Cyanobium sp. M30B3	28.2	0.24
ASV34	Synechococcus sp. CENA140	27.1	0.98
ASV107	Cyanobium sp. UMPCCC_1208	24.7	0.24
ASV117	Anabaenopsis elenkinii CCIBt3461	22.4	0.49
ASV46	Synechococcus sp. CB0101	20	0.69
ASV52	Synechococcus sp. SR-C1	18.8	0.51
ASV161	Synechocystis sp. CGF-1	18.8	0.09
ASV43	uncultured Synechococcus sp.	16.5	0.73
ASV56	Synechococcus sp. CBW1107	14.1	0.35
ASV57	Unidentified Cyanobacteria	14.1	0.55
ASV169	Cyanobium sp. JJ22K	12.9	0.25
ASV214	Synechococcus sp. SR-C1	10.6	0.05
ASV229	Synechococcus sp. SR-C21	10.6	0.13
ASV520	Synechococcus sp. SR-C1	4.7	0.01
ASV833	Microcoleus anatoxicus PMC_1152.19	3.5	0.04
